# Supplementary material for: Dietary Intakes of Vegetable Protein, Folate, and Vitamins B-6 and B-12 Are Partially Correlated with Physical Functioning of Dutch Older Adults Using Copula Graphical Models
Source: J Nutr. 2019 Dec 20;150(3):634–43. doi: 10.1093/jn/nxz269 (PMC7056616; doi:10.1093/jn/nxz269)
Supplement: nxz269_Supplemental_Files [file nxz269_supplemental_files.zip]

Archive with 11 entries (11 files):
- Supplemental figure10_page10.pdf
- Supplemental figure1_page1.pdf
- Supplemental figure2_page2.pdf
- Supplemental figure3_page3.pdf
- Supplemental figure4_page4.pdf
- Supplemental figure5_page5.pdf
- Supplemental figure6_page6.pdf
- Supplemental figure7_page7.pdf
- Supplemental figure8_page8.pdf
- Supplemental figure9_page9.pdf
- SupplementalTable1_page11.pdf
